# Supplementary material for: 4-Meth­oxy-N′-(4-meth­oxy­benzyl­idene)benzohydrazide
Source: Acta Crystallogr Sect E Struct Rep Online. 2011 Apr 22;67(Pt 5):o1182. doi: 10.1107/S1600536811014012 (PMC3089322; doi:10.1107/S1600536811014012)
Supplement: Supplementary file 2 [file e-67-o1182-Isup2.hkl]

# 
# h,k,l, Fc-squared, Fo-squared, sigma(Fo-squared) and status flag 
# 
data_I
_shelx_title ' test_0m in Pc' 
_shelx_refln_list_code          4 
_shelx_F_calc_maximum      135.62 
_exptl_crystal_F_000       300.00 
_reflns_d_resolution_high  0.7973 
 
loop_ 
 _symmetry_equiv_pos_as_xyz 
 'x, y, z' 
 'x, -y, z+1/2' 
 
_cell_length_a    10.6170 
_cell_length_b     4.8770 
_cell_length_c    13.6320 
_cell_angle_alpha  90.000 
_cell_angle_beta   92.409 
_cell_angle_gamma  90.000 
 
_shelx_F_squared_multiplier     1.000 
 
loop_ 
 _refln_index_h 
 _refln_index_k 
 _refln_index_l 
 _refln_F_squared_calc 
 _refln_F_squared_meas 
 _refln_F_squared_sigma 
 _refln_observed_status 
   2   0   0     1073.49     1054.32     31.53 o 
   3   0   0     1144.01     1091.81     21.20 o 
   4   0   0     2909.94     2954.45     49.38 o 
   5   0   0       48.49       46.07      1.68 o 
   6   0   0       40.43       44.60      1.79 o 
   7   0   0       28.13       28.36      1.69 o 
   8   0   0        4.29        6.03      1.52 o 
   9   0   0       11.90       14.50      5.26 o 
  10   0   0       27.07       32.07      7.07 o 
  11   0   0        2.40       -0.72      4.35 o 
  12   0   0       20.05       24.28      7.25 o 
  13   0   0        2.52        8.34      4.89 o 
   0   1   0       13.21       13.23      0.93 o 
   1   1   0      105.14      105.99      1.61 o 
   2   1   0       97.50       85.66      2.21 o 
   3   1   0       10.77        9.61      1.03 o 
   4   1   0      506.67      517.00      7.17 o 
   5   1   0       17.38       16.34      1.57 o 
   6   1   0      326.42      342.40      9.16 o 
   7   1   0        2.99        1.64      1.17 o 
   8   1   0       13.14       14.15      1.67 o 
   9   1   0       18.08       17.67      1.92 o 
  10   1   0       41.07       40.70      5.22 o 
  11   1   0        5.64        3.36      3.25 o 
  12   1   0       47.81       41.54      5.52 o 
  13   1   0        6.99       16.33      7.25 o 
   0   2   0       24.55       29.34      1.67 o 
   1   2   0      235.43      244.14      3.49 o 
   2   2   0      447.03      436.60      4.97 o 
   3   2   0        6.59        8.03      1.14 o 
   4   2   0       10.91       11.28      1.47 o 
   5   2   0       48.07       49.59      2.65 o 
   6   2   0       14.28       19.44      3.00 o 
   7   2   0       33.67       33.45      3.96 o 
   8   2   0       20.19       20.18      2.61 o 
   9   2   0        7.62        4.89      2.69 o 
  10   2   0        4.49        4.16      1.60 o 
  11   2   0       73.27       73.99      4.54 o 
  12   2   0        2.49        1.63      7.07 o 
   0   3   0       10.91       13.32      1.74 o 
   1   3   0       72.95       84.40      2.44 o 
   2   3   0      109.65       98.34      3.46 o 
   3   3   0        1.98        2.62      1.06 o 
   4   3   0       25.37       25.31      2.24 o 
   5   3   0       20.39       18.86      3.04 o 
   6   3   0       16.00       13.84      2.96 o 
   7   3   0        7.04        8.90      2.03 o 
   8   3   0       54.41       56.87      3.76 o 
   9   3   0        9.37        9.31      2.34 o 
  10   3   0       32.78       35.98      6.52 o 
  11   3   0        7.23       13.42      2.55 o 
   0   4   0        2.07        5.26      2.90 o 
   1   4   0       90.64       75.93      6.70 o 
   2   4   0       17.87        9.44      2.48 o 
   3   4   0      379.26      360.79     10.43 o 
   4   4   0       37.39       34.45      4.02 o 
   5   4   0       13.73       17.79      3.58 o 
   6   4   0        2.68        0.02      1.84 o 
   7   4   0        2.59        3.04      2.85 o 
   8   4   0        0.54        0.37      2.36 o 
   9   4   0        0.22        1.51      8.43 o 
   0   5   0       23.31       14.13      4.17 o 
   1   5   0       26.14       20.41      2.21 o 
   2   5   0       14.32       21.39      3.12 o 
   3   5   0       66.43       73.42      6.54 o 
   4   5   0        8.71       10.92      2.70 o 
   5   5   0        6.59        7.89      2.55 o 
   6   5   0       19.65       22.41      3.65 o 
   7   5   0        0.18        8.88      3.26 o 
   0   6   0       10.53       45.67      3.81 o 
   1   6   0        3.76       36.24      3.99 o 
 -13   1   1       14.03       24.10      4.74 o 
 -12   1   1        2.47        5.62      3.48 o 
 -11   1   1        0.36       -1.59      3.81 o 
 -10   1   1       72.85       66.14      5.99 o 
  -9   1   1        4.54        4.08      1.66 o 
  -8   1   1       55.39       55.76      5.71 o 
  -7   1   1       42.73       40.71      2.70 o 
  -6   1   1       48.48       47.32      2.59 o 
  -5   1   1      296.44      339.86      6.06 o 
  -4   1   1      560.22      568.67      7.70 o 
  -3   1   1      270.81      267.25      4.45 o 
  -2   1   1      418.99      391.43      5.17 o 
  -1   1   1      530.33      508.99      4.58 o 
   0   1   1       14.12       14.72      0.70 o 
   1   1   1     9862.84     9489.11     67.09 o 
   2   1   1      451.09      417.89      4.03 o 
   3   1   1      214.59      199.01      3.75 o 
   4   1   1      152.32      147.09      1.85 o 
   5   1   1      221.33      231.62      2.71 o 
   6   1   1      221.56      222.82      3.51 o 
   7   1   1       46.29       57.94      2.37 o 
   8   1   1        8.23        8.44      1.49 o 
   9   1   1        9.84        8.01      1.58 o 
  10   1   1       11.38       11.26      3.61 o 
  11   1   1       10.04       10.40      3.61 o 
  12   1   1       12.76       16.71      4.01 o 
  13   1   1        3.69       15.10      3.54 o 
 -12   2   1       10.95       16.65     10.06 o 
 -11   2   1       86.96       86.15      4.69 o 
 -10   2   1        8.74       12.25      2.40 o 
  -9   2   1       72.67       67.53      5.92 o 
  -8   2   1        7.54        5.33      3.02 o 
  -7   2   1       57.47       61.40      3.39 o 
  -6   2   1       39.41       38.31      2.63 o 
  -5   2   1       59.39       68.55      3.02 o 
  -4   2   1      273.09      279.01      5.65 o 
  -3   2   1       67.33       65.34      1.60 o 
  -2   2   1        3.72        1.99      0.52 o 
  -1   2   1       24.90       26.18      1.13 o 
   0   2   1      139.89      127.48      2.46 o 
   1   2   1      294.25      275.55      5.21 o 
   2   2   1        6.04        4.68      0.73 o 
   3   2   1       69.32       59.16      1.80 o 
   4   2   1       96.91       90.75      3.14 o 
   5   2   1       40.35       32.96      2.21 o 
   6   2   1       31.78       30.32      2.36 o 
   7   2   1       10.36        8.05      1.78 o 
   8   2   1        3.55        2.37      1.55 o 
   9   2   1        9.72        9.71      1.74 o 
  10   2   1        4.59        6.18      1.67 o 
  11   2   1       41.55       47.70      4.71 o 
  12   2   1        6.64        5.98      6.70 o 
 -11   3   1        2.25        8.15      2.72 o 
 -10   3   1       41.16       49.13      6.75 o 
  -9   3   1        2.13        3.56      3.10 o 
  -8   3   1       33.63       35.64      5.35 o 
  -7   3   1        9.42        7.69      2.91 o 
  -6   3   1       46.32       50.18      3.46 o 
  -5   3   1       10.47       14.16      2.04 o 
  -4   3   1       41.96       42.74      2.66 o 
  -3   3   1        4.40        3.45      1.20 o 
  -2   3   1      202.22      209.41      3.74 o 
  -1   3   1      208.00      209.34      3.83 o 
   0   3   1       58.05       61.75      2.10 o 
   1   3   1        4.01        6.67      1.02 o 
   2   3   1       36.86       38.33      1.69 o 
   3   3   1        7.08        7.65      1.44 o 
   4   3   1      339.32      334.20      6.98 o 
   5   3   1       79.18       79.53      3.62 o 
   6   3   1        3.31        1.92      1.64 o 
   7   3   1        4.67        3.81      1.63 o 
   8   3   1       16.38       20.38      2.77 o 
   9   3   1        7.44       11.26      4.36 o 
  10   3   1        2.95        5.50      3.43 o 
  11   3   1        7.55       10.30      2.49 o 
  -9   4   1       11.03        9.60      2.90 o 
  -8   4   1        6.05        3.99      3.26 o 
  -7   4   1        0.43        6.71      6.52 o 
  -6   4   1        6.57        8.68      3.08 o 
  -5   4   1        7.00        7.04      1.90 o 
  -4   4   1       17.56       18.33      2.41 o 
  -3   4   1      156.13      133.48      4.80 o 
  -2   4   1      181.93      150.34      4.82 o 
  -1   4   1        1.20        1.80      0.98 o 
   0   4   1       72.08       64.23      2.52 o 
   1   4   1       45.05       48.06      2.47 o 
   2   4   1       48.06       41.80      2.77 o 
   3   4   1       10.62       10.98      2.07 o 
   4   4   1      222.85      207.80      6.31 o 
   5   4   1      101.21       96.50      4.45 o 
   6   4   1       17.88       18.21      3.56 o 
   7   4   1        6.33        6.47      3.04 o 
   8   4   1       34.00       33.78      4.36 o 
  10   4   1       11.76       12.68      4.27 o 
  -6   5   1       14.18       19.95      3.55 o 
  -5   5   1       20.42       45.30      4.89 o 
  -4   5   1       64.52       73.57      5.21 o 
  -3   5   1       25.51       37.84      5.07 o 
  -2   5   1      123.29      128.75      6.34 o 
  -1   5   1       48.96       56.44      4.15 o 
   0   5   1        7.03       16.49      4.89 o 
   1   5   1        7.64       26.11      3.20 o 
   2   5   1       19.40       14.63      2.44 o 
   3   5   1       40.55       44.65      3.61 o 
   4   5   1       55.69       54.94      3.60 o 
   5   5   1        2.24        8.64      2.51 o 
  -2   6   1       14.84       40.41      5.07 o 
  -1   6   1       11.33       32.80      3.81 o 
   0   6   1        8.17       38.24      3.81 o 
   1   6   1        9.50       52.91      4.17 o 
   2   6   1       13.47       88.43      5.07 o 
 -13   0   2        9.96       14.86      6.70 o 
 -12   0   2       53.49       53.46      9.06 o 
 -11   0   2       14.01       11.42      6.16 o 
 -10   0   2       83.29       65.78      8.70 o 
  -9   0   2       18.68       20.11      5.98 o 
  -8   0   2        9.46       10.64      1.96 o 
  -7   0   2      145.96      141.93      4.59 o 
  -6   0   2       16.92       17.63      1.81 o 
  -5   0   2       70.86       72.02      2.77 o 
  -4   0   2      542.04      552.00     14.50 o 
  -3   0   2      527.59      540.52      8.97 o 
  -2   0   2      338.98      323.84      4.80 o 
  -1   0   2      468.88      453.74      5.57 o 
   0   0   2      322.18      300.45      5.07 o 
   1   0   2      390.13      382.50      4.42 o 
   2   0   2    18393.41    17469.07    242.58 o 
   3   0   2      589.01      555.05      7.14 o 
   4   0   2      344.40      333.67      4.39 o 
   5   0   2      142.65      131.38      2.87 o 
   6   0   2     1379.30     1453.67     13.39 o 
   7   0   2        1.96        2.24      1.00 o 
   8   0   2       73.15       76.21      2.85 o 
   9   0   2        3.87        1.09      3.62 o 
  10   0   2        5.18        7.97      4.35 o 
  11   0   2        2.68        5.98      4.17 o 
  12   0   2       49.13       57.26      8.15 o 
  13   0   2        3.05        9.24      4.53 o 
 -13   1   2        1.07        6.42      5.53 o 
 -12   1   2       16.91       24.08      5.53 o 
 -11   1   2       31.94       25.73      4.95 o 
 -10   1   2      177.60      181.57      9.07 o 
  -9   1   2       53.33       50.72      5.57 o 
  -8   1   2       33.78       35.75      2.91 o 
  -7   1   2       38.84       41.36      2.74 o 
  -6   1   2      216.38      201.52      5.03 o 
  -5   1   2       44.61       39.65      1.31 o 
  -4   1   2      372.22      391.49      4.36 o 
  -3   1   2       44.43       48.66      1.36 o 
  -2   1   2     1310.31     1334.25     27.48 o 
  -1   1   2      231.77      238.22      2.78 o 
   0   1   2     3925.07     3885.20     36.39 o 
   1   1   2      458.90      446.61      3.77 o 
   2   1   2     6517.44     6208.47     37.88 o 
   3   1   2       27.93       31.66      0.91 o 
   4   1   2        2.80        2.43      0.44 o 
   5   1   2       61.44       54.83      1.38 o 
   6   1   2       28.32       23.50      1.03 o 
   7   1   2       10.02       10.68      1.48 o 
   8   1   2        4.47        6.27      1.38 o 
   9   1   2       11.59       10.96      1.71 o 
  10   1   2        1.61        2.43      2.61 o 
  11   1   2        4.03        4.32      2.87 o 
  12   1   2        9.30       13.04      4.62 o 
 -12   2   2       20.82       44.18     13.68 o 
 -11   2   2        8.04       15.10      6.08 o 
 -10   2   2        1.63        0.40      2.72 o 
  -9   2   2       87.04       84.53      4.46 o 
  -8   2   2        7.83        4.68      1.82 o 
  -7   2   2       52.46       49.38      3.18 o 
  -6   2   2      178.94      183.33      5.27 o 
  -5   2   2       21.99       19.92      1.96 o 
  -4   2   2      343.01      379.28      6.77 o 
  -3   2   2       78.11       90.44      1.57 o 
  -2   2   2      210.35      220.93      3.29 o 
  -1   2   2      548.87      583.38      6.09 o 
   0   2   2      188.20      200.93      3.19 o 
   1   2   2        7.09       10.31      0.98 o 
   2   2   2      891.41      888.62      8.17 o 
   3   2   2       54.43       54.61      1.65 o 
   4   2   2       10.65       11.03      0.86 o 
   5   2   2       44.76       40.81      2.44 o 
   6   2   2       19.33       17.46      2.63 o 
   7   2   2       12.84       10.57      1.63 o 
   8   2   2        5.52        5.58      1.42 o 
   9   2   2        7.04        8.27      1.70 o 
  10   2   2        1.43       -0.05      1.41 o 
  11   2   2        4.01        3.88      3.35 o 
  12   2   2        0.23        0.36      5.80 o 
  -9   3   2        1.10        3.75      5.89 o 
  -8   3   2       42.56       38.18      3.29 o 
  -7   3   2       54.77       53.41      3.56 o 
  -6   3   2       80.06       71.95      3.81 o 
  -5   3   2       15.68       14.42      2.12 o 
  -4   3   2       16.16       16.67      1.99 o 
  -3   3   2       26.15       25.95      2.13 o 
  -2   3   2       13.99       15.05      1.18 o 
  -1   3   2      196.41      186.62      3.65 o 
   0   3   2      103.99      100.88      2.69 o 
   1   3   2      245.69      250.66      4.78 o 
   2   3   2        5.96        6.55      0.97 o 
   3   3   2      114.23      105.55      3.65 o 
   4   3   2      159.39      152.45      4.63 o 
   5   3   2      180.05      167.53      5.11 o 
   6   3   2       63.75       52.67      3.22 o 
   7   3   2        4.65        3.53      1.86 o 
   8   3   2        0.66       -0.27      1.52 o 
   9   3   2        7.18        9.55      3.10 o 
  10   3   2        2.59        0.88      2.91 o 
  11   3   2        3.73       -0.69      3.79 o 
 -10   4   2       15.84        9.24      8.70 o 
  -7   4   2        1.20        4.86      3.50 o 
  -6   4   2        8.44       11.00      2.25 o 
  -5   4   2        5.08        3.46      1.72 o 
  -4   4   2       17.17       16.76      2.41 o 
  -3   4   2        4.43        8.79      1.83 o 
  -2   4   2       20.29       17.50      2.18 o 
  -1   4   2       64.30       63.85      2.75 o 
   0   4   2       51.36       51.24      2.31 o 
   1   4   2        2.74        1.10      0.96 o 
   2   4   2        0.29        1.15      1.22 o 
   3   4   2       80.30       68.24      3.54 o 
   4   4   2        9.18        6.39      1.81 o 
   5   4   2      265.70      248.89      6.91 o 
   6   4   2       14.50       15.29      2.54 o 
   7   4   2        5.26        4.77      2.58 o 
   8   4   2       12.89       16.77      2.82 o 
   9   4   2        2.83        8.67      2.42 o 
  -4   5   2       32.91       52.01      5.26 o 
  -3   5   2       14.74       13.86      4.44 o 
  -2   5   2        5.81       11.92      2.52 o 
  -1   5   2       68.15       75.98      5.58 o 
   0   5   2       26.56       23.20      5.62 o 
   1   5   2       23.84       17.55      2.99 o 
   2   5   2       14.78        6.83      3.71 o 
   3   5   2       18.81       14.84      2.90 o 
   4   5   2        1.63       16.49      4.53 o 
   5   5   2        5.06       28.09      3.81 o 
  -2   6   2        1.19       25.91      4.17 o 
  -1   6   2       39.34       58.53      5.80 o 
   0   6   2        0.43       30.44      3.26 o 
   1   6   2        8.07       54.00      4.17 o 
   2   6   2        3.80       86.98      5.26 o 
 -13   1   3       16.90       23.96      6.43 o 
 -12   1   3        8.75       10.08      5.53 o 
 -11   1   3      108.74      106.15      8.00 o 
 -10   1   3        7.58        2.15      3.55 o 
  -9   1   3       42.47       42.78      3.36 o 
  -8   1   3      156.13      148.07      5.12 o 
  -7   1   3       27.49       26.26      2.35 o 
  -6   1   3      206.46      199.33      5.05 o 
  -5   1   3      167.08      177.81      3.05 o 
  -4   1   3      172.22      184.57      2.96 o 
  -3   1   3      361.67      390.37      3.49 o 
  -2   1   3      492.91      497.83      5.49 o 
  -1   1   3      100.27       94.82      1.87 o 
   0   1   3      736.63      716.21      5.96 o 
   1   1   3      342.00      338.24      3.68 o 
   2   1   3      156.21      159.91      2.22 o 
   3   1   3     2220.67     2202.62     12.53 o 
   4   1   3      154.31      153.46      2.15 o 
   5   1   3      295.71      274.74      3.10 o 
   6   1   3      128.82      124.45      2.19 o 
   7   1   3       41.16       44.44      2.21 o 
   8   1   3       21.00       23.22      2.02 o 
   9   1   3        5.10        4.33      1.40 o 
  10   1   3        1.36        1.49      1.80 o 
  11   1   3        7.67       11.15      3.44 o 
  12   1   3        1.50       14.27      4.17 o 
 -12   2   3        3.47       21.98     12.87 o 
 -11   2   3       12.21       16.65     12.05 o 
 -10   2   3        7.50        8.28      2.27 o 
  -9   2   3       83.60       83.52      4.44 o 
  -8   2   3        3.47        4.10      1.76 o 
  -7   2   3       15.38       16.72      2.33 o 
  -6   2   3       46.01       53.01      3.08 o 
  -5   2   3       81.14       78.53      3.30 o 
  -4   2   3       86.68       88.12      2.09 o 
  -3   2   3      412.68      450.10      4.29 o 
  -2   2   3      282.10      287.31      3.32 o 
  -1   2   3       47.80       52.43      1.43 o 
   0   2   3       47.08       51.80      1.42 o 
   1   2   3     1204.63     1266.75      9.32 o 
   2   2   3        3.58        2.60      0.60 o 
   3   2   3      416.41      407.93      4.46 o 
   4   2   3       68.98       61.62      1.75 o 
   5   2   3       47.41       50.93      2.25 o 
   6   2   3      108.44      100.70      3.26 o 
   7   2   3       90.09       92.24      3.31 o 
   8   2   3        0.54       -0.12      1.10 o 
   9   2   3        2.02        1.94      1.29 o 
  10   2   3        1.00       -0.20      1.36 o 
  11   2   3        1.40        5.01      2.73 o 
 -10   3   3        0.55       -4.89      7.07 o 
  -9   3   3       64.21       61.25      6.79 o 
  -8   3   3       63.07       65.15      5.53 o 
  -7   3   3        3.55        3.77      1.89 o 
  -6   3   3       45.76       39.47      3.07 o 
  -5   3   3        5.36        6.10      1.51 o 
  -4   3   3        9.36        9.07      1.69 o 
  -3   3   3       43.93       49.31      2.68 o 
  -2   3   3      173.24      179.94      3.03 o 
  -1   3   3       21.41       25.41      1.48 o 
   0   3   3       87.34       95.85      2.62 o 
   1   3   3       81.50       78.86      2.70 o 
   2   3   3       42.15       49.82      2.01 o 
   3   3   3       99.58      102.27      3.64 o 
   4   3   3       17.44       20.83      2.18 o 
   5   3   3       25.31       25.12      2.12 o 
   6   3   3      239.52      237.00      5.30 o 
   7   3   3       50.17       54.12      2.88 o 
   8   3   3        0.07       -0.57      1.56 o 
   9   3   3        5.94        7.07      2.17 o 
  10   3   3        3.01        2.90      2.13 o 
  11   3   3        3.64        6.34      3.26 o 
  -8   4   3       13.47        6.87      6.61 o 
  -7   4   3       17.91       13.24      3.35 o 
  -6   4   3       29.40       38.92      5.84 o 
  -5   4   3        5.55        4.98      2.50 o 
  -4   4   3       10.17        6.84      1.83 o 
  -3   4   3       33.59       30.63      2.80 o 
  -2   4   3       65.95       44.55      2.82 o 
  -1   4   3       70.31       60.36      2.71 o 
   0   4   3       68.27       53.20      2.37 o 
   1   4   3       12.00       13.42      1.45 o 
   2   4   3        9.51       10.90      1.86 o 
   3   4   3       28.61       33.33      2.70 o 
   4   4   3        3.65        2.19      1.94 o 
   5   4   3       14.37        9.16      2.47 o 
   6   4   3       56.49       54.10      3.37 o 
   7   4   3       14.64       14.58      2.39 o 
   8   4   3       16.64       15.83      2.82 o 
   9   4   3        1.03        2.36      3.26 o 
  -6   5   3       43.86       40.31     10.60 o 
  -4   5   3        8.83        9.35      2.56 o 
  -3   5   3       32.48       28.99      3.62 o 
  -2   5   3       81.32       85.28      5.80 o 
  -1   5   3       48.56       47.35      6.80 o 
   0   5   3       87.57       83.18      8.15 o 
   1   5   3       34.53       31.56      3.31 o 
   2   5   3       15.75       26.06      5.26 o 
   3   5   3       11.61       19.13      7.97 o 
   4   5   3       13.39       11.25      7.70 o 
   5   5   3       12.94       14.81      4.53 o 
   6   5   3        3.82        5.80      3.26 o 
  -1   6   3        5.89       29.90      4.35 o 
   0   6   3       16.38       42.04      4.53 o 
   1   6   3       11.50       56.54      4.71 o 
 -13   0   4       20.28       32.62      9.42 o 
 -12   0   4       38.69       55.81     10.33 o 
 -11   0   4       20.61       21.38      7.25 o 
 -10   0   4      625.15      590.39     22.83 o 
  -9   0   4      110.20       88.07      9.79 o 
  -8   0   4      645.27      634.48     11.55 o 
  -7   0   4      179.10      177.14      5.48 o 
  -6   0   4       66.42       63.81      3.06 o 
  -5   0   4      592.97      623.30     10.60 o 
  -4   0   4      889.84      891.25     19.03 o 
  -3   0   4        5.57        8.61      1.26 o 
  -2   0   4      744.54      727.97     12.87 o 
  -1   0   4      265.28      262.45      3.47 o 
   0   0   4      409.54      413.90      5.51 o 
   1   0   4      209.92      214.90      3.21 o 
   2   0   4     1969.90     1909.11     15.49 o 
   3   0   4      339.64      346.18      4.65 o 
   4   0   4      323.05      333.07      4.73 o 
   5   0   4      109.98      103.63      2.80 o 
   6   0   4      119.10      115.18      3.14 o 
   7   0   4        2.27        1.81      1.07 o 
   8   0   4       76.15       71.76      2.88 o 
   9   0   4        0.20        1.09      2.72 o 
  10   0   4        1.38        7.25      3.99 o 
  11   0   4        4.93        9.79      4.17 o 
  12   0   4        7.75       19.21      4.71 o 
 -12   1   4        7.80       13.03      6.80 o 
 -11   1   4        0.28       -1.57      5.44 o 
 -10   1   4        2.50        3.88      3.85 o 
  -9   1   4       20.51       21.59      2.87 o 
  -8   1   4       45.38       48.98      3.36 o 
  -7   1   4       57.09       62.09      3.34 o 
  -6   1   4        2.19        2.47      0.84 o 
  -5   1   4       77.54       88.90      2.33 o 
  -4   1   4     1069.43     1130.77     10.10 o 
  -3   1   4       84.51       79.92      1.57 o 
  -2   1   4       67.84       66.05      1.45 o 
  -1   1   4      129.07      143.03      2.05 o 
   0   1   4       10.62       11.66      0.88 o 
   1   1   4      119.77      121.34      2.64 o 
   2   1   4     1704.07     1763.49     12.79 o 
   3   1   4       38.54       39.79      1.20 o 
   4   1   4      683.32      685.27      5.43 o 
   5   1   4       65.63       60.07      1.58 o 
   6   1   4      120.68      119.66      2.27 o 
   7   1   4        9.58        8.98      1.19 o 
   8   1   4      123.66      128.42      3.76 o 
   9   1   4        9.49        7.99      1.66 o 
  10   1   4        2.17        2.16      1.46 o 
  11   1   4        1.69        6.05      2.65 o 
  12   1   4        1.81       11.18      2.73 o 
 -12   2   4        3.67       -3.62      7.43 o 
 -11   2   4        8.27        4.27      4.80 o 
 -10   2   4        4.62        3.99      3.37 o 
  -9   2   4        0.31       -0.67      2.15 o 
  -8   2   4       29.02       28.10      2.99 o 
  -7   2   4       16.97       16.97      2.49 o 
  -6   2   4        3.56        3.95      1.45 o 
  -5   2   4      197.16      196.36      5.16 o 
  -4   2   4      124.19      133.58      2.82 o 
  -3   2   4       60.63       57.12      1.55 o 
  -2   2   4      191.61      212.94      2.94 o 
  -1   2   4      207.18      233.76      3.32 o 
   0   2   4      197.08      223.91      3.06 o 
   1   2   4     1191.33     1249.37     10.68 o 
   2   2   4       15.52        8.40      0.85 o 
   3   2   4      153.40      150.28      2.66 o 
   4   2   4     1120.34     1076.84      8.88 o 
   5   2   4       16.53       18.60      2.01 o 
   6   2   4       16.00       16.59      1.80 o 
   7   2   4      166.06      153.72      4.25 o 
   8   2   4        7.93        5.33      1.50 o 
   9   2   4        2.02        2.30      1.39 o 
  10   2   4        1.86        0.76      1.43 o 
  11   2   4        0.76       -2.55      2.17 o 
  12   2   4        3.89       45.12      4.71 o 
 -10   3   4        0.65        1.17      5.07 o 
  -9   3   4        9.14        8.12      4.53 o 
  -8   3   4        6.95        5.96      3.50 o 
  -7   3   4        6.89        8.61      2.24 o 
  -6   3   4       53.24       45.94      3.40 o 
  -5   3   4       54.44       48.13      3.07 o 
  -4   3   4       16.75       13.94      1.90 o 
  -3   3   4       14.83       17.35      1.95 o 
  -2   3   4      209.87      205.00      3.31 o 
  -1   3   4        2.83        3.47      0.81 o 
   0   3   4       36.24       31.09      1.44 o 
   1   3   4       12.83       13.44      1.11 o 
   2   3   4      152.45      163.58      3.11 o 
   3   3   4       26.66       26.18      1.47 o 
   4   3   4       19.25       21.24      1.83 o 
   5   3   4      160.61      137.10      4.43 o 
   6   3   4       78.03       76.20      3.52 o 
   7   3   4      113.03      109.87      4.30 o 
   8   3   4       24.38       21.52      2.62 o 
   9   3   4        8.62       11.44      2.70 o 
  10   3   4        4.46        3.69      3.26 o 
  11   3   4        9.44       10.15      3.81 o 
  -8   4   4       35.83       31.35      7.79 o 
  -7   4   4      115.41      119.05     12.00 o 
  -6   4   4        1.40        3.51      2.49 o 
  -5   4   4       34.30       44.91      3.62 o 
  -4   4   4       11.63        7.65      1.83 o 
  -3   4   4        0.60        0.58      1.17 o 
  -2   4   4        1.12        2.28      1.22 o 
  -1   4   4       11.87       11.27      1.59 o 
   0   4   4       12.05       10.41      1.36 o 
   1   4   4        6.33        3.82      1.14 o 
   2   4   4       26.07       24.85      2.45 o 
   3   4   4        2.90        4.71      1.59 o 
   4   4   4        0.69        1.87      1.47 o 
   5   4   4        1.08        0.88      1.39 o 
   6   4   4        5.85        4.52      1.74 o 
   7   4   4       22.81       22.23      2.78 o 
   8   4   4        0.35        1.63      3.44 o 
  -7   5   4       20.77       21.52      4.25 o 
  -6   5   4        6.47        7.89      3.05 o 
  -5   5   4       16.30       17.99      3.59 o 
  -4   5   4       16.55       16.49      3.24 o 
  -3   5   4       23.67       22.18      3.52 o 
  -2   5   4       24.08       16.06      7.43 o 
  -1   5   4        8.53       10.96      4.80 o 
   0   5   4        3.80        3.08      2.72 o 
   1   5   4       11.66       11.38      2.30 o 
   2   5   4       30.49       23.23      2.60 o 
   3   5   4       23.30       21.26      3.52 o 
   4   5   4        3.08        4.66      4.26 o 
   5   5   4       20.83       19.07      2.99 o 
 -12   1   5        1.67        5.44      4.44 o 
 -11   1   5       10.09        9.68      6.07 o 
 -10   1   5       22.71       20.14      4.96 o 
  -9   1   5      457.16      448.87      9.62 o 
  -8   1   5        0.21       -2.02      1.71 o 
  -7   1   5       56.26       51.42      3.27 o 
  -6   1   5      127.88      128.60      3.13 o 
  -5   1   5      102.98      107.14      2.74 o 
  -4   1   5      432.98      462.78      5.73 o 
  -3   1   5      172.56      180.55      2.59 o 
  -2   1   5       93.31       97.09      2.00 o 
  -1   1   5       42.30       41.04      1.18 o 
   0   1   5      202.65      195.52      3.53 o 
   1   1   5      156.66      171.53      2.84 o 
   2   1   5      344.90      354.90      3.84 o 
   3   1   5       82.90       86.02      1.74 o 
   4   1   5       46.99       48.33      1.44 o 
   5   1   5      327.45      331.93      3.78 o 
   6   1   5       16.73       19.09      1.22 o 
   7   1   5       15.00       18.39      1.51 o 
   8   1   5       72.51       77.99      3.14 o 
   9   1   5        1.76        1.78      1.21 o 
  10   1   5        0.88        2.20      1.65 o 
  11   1   5        1.05        7.25      3.62 o 
  12   1   5        0.24       29.36      3.99 o 
 -11   2   5        3.24        1.74      4.80 o 
 -10   2   5        2.52        3.50      3.09 o 
  -9   2   5        5.46        3.20      1.90 o 
  -8   2   5       14.63       14.09      2.43 o 
  -7   2   5       14.10       15.29      2.45 o 
  -6   2   5        7.79        5.71      1.67 o 
  -5   2   5        8.30        8.76      1.66 o 
  -4   2   5       36.21       37.76      1.76 o 
  -3   2   5       34.13       31.87      1.37 o 
  -2   2   5       48.32       50.23      1.57 o 
  -1   2   5      355.67      376.76      4.48 o 
   0   2   5       89.31       90.49      1.93 o 
   1   2   5      249.73      284.16      3.57 o 
   2   2   5       84.06       79.57      1.99 o 
   3   2   5      868.26      873.67      7.71 o 
   4   2   5       25.66       24.07      1.41 o 
   5   2   5       13.79       16.13      1.66 o 
   6   2   5       85.09       83.58      3.19 o 
   7   2   5      177.58      182.83      5.25 o 
   8   2   5       29.30       29.16      2.64 o 
   9   2   5       47.66       47.75      3.13 o 
  10   2   5        3.89        5.09      3.55 o 
  11   2   5        0.79       -0.83      2.11 o 
 -10   3   5        7.22        7.83      7.79 o 
  -8   3   5        7.07        5.93      2.62 o 
  -7   3   5       85.87       89.60      5.23 o 
  -6   3   5      161.77      162.41      5.60 o 
  -5   3   5       10.79       12.78      2.05 o 
  -4   3   5        5.42        9.93      1.78 o 
  -3   3   5        0.95        0.93      0.98 o 
  -2   3   5       14.05       16.63      1.24 o 
  -1   3   5       63.85       71.11      2.18 o 
   0   3   5       78.32       80.59      2.49 o 
   1   3   5        3.07        1.83      0.85 o 
   2   3   5       48.05       47.29      2.05 o 
   3   3   5       40.23       41.15      2.00 o 
   4   3   5       18.12       18.59      2.19 o 
   5   3   5      134.27      118.28      4.24 o 
   6   3   5        7.91        9.43      1.82 o 
   7   3   5        0.23       -0.22      1.46 o 
   8   3   5       49.75       50.36      3.32 o 
   9   3   5        1.26        3.76      3.13 o 
  10   3   5        5.79        7.17      2.61 o 
  -8   4   5       34.58       32.24      5.80 o 
  -7   4   5       26.62       19.85      3.87 o 
  -6   4   5       29.23       24.20      3.92 o 
  -5   4   5       16.26       13.79      3.18 o 
  -4   4   5       93.13       92.03      5.31 o 
  -3   4   5       23.18       19.47      3.00 o 
  -2   4   5       11.64       10.75      2.25 o 
  -1   4   5       90.20       74.47      2.91 o 
   0   4   5      170.15      152.18      3.79 o 
   1   4   5       34.65       29.27      1.94 o 
   2   4   5       21.15       23.82      2.59 o 
   3   4   5        2.76        1.97      1.54 o 
   4   4   5        7.01        6.28      1.83 o 
   5   4   5        1.28        2.25      1.71 o 
   6   4   5        5.59        6.32      2.82 o 
   7   4   5        8.67        9.45      2.61 o 
   8   4   5        2.39        4.35      3.99 o 
  -6   5   5       34.45       24.41      5.07 o 
  -5   5   5        3.40        2.83      2.33 o 
  -4   5   5       11.09        9.01      4.44 o 
  -3   5   5        1.70        5.68      3.17 o 
  -2   5   5        5.67        7.62      2.38 o 
  -1   5   5       18.50       23.76      6.43 o 
   1   5   5       25.16       26.10      4.06 o 
   2   5   5       40.11       38.37      2.94 o 
   3   5   5       17.03       19.17      3.08 o 
   4   5   5        0.68        4.17      3.26 o 
   5   5   5        7.08        8.49      2.68 o 
   6   5   5        7.81        8.92      2.73 o 
 -12   0   6        1.98        8.15      6.89 o 
 -11   0   6        8.31        9.60      6.89 o 
 -10   0   6        4.42        5.44      6.70 o 
  -9   0   6       29.53       25.91      7.61 o 
  -8   0   6      974.61      953.37     28.27 o 
  -7   0   6       93.14       90.49      4.29 o 
  -6   0   6      413.04      395.18      8.48 o 
  -5   0   6      219.35      223.52      5.90 o 
  -4   0   6      529.56      570.84     14.86 o 
  -3   0   6      874.24      979.58     41.41 o 
  -2   0   6     3144.33     3395.90     34.00 o 
  -1   0   6       15.31       13.55      1.46 o 
   0   0   6       60.06       58.59      1.83 o 
   1   0   6       38.13       33.77      1.48 o 
   2   0   6       97.31       98.38      2.54 o 
   3   0   6      534.12      536.45      7.03 o 
   4   0   6     1087.76     1119.84     17.03 o 
   5   0   6       77.74       78.16      2.69 o 
   6   0   6       63.52       57.70      2.53 o 
   7   0   6        1.19        0.38      1.05 o 
   8   0   6       12.32       12.15      1.79 o 
   9   0   6        0.82        1.32      1.73 o 
  10   0   6       15.29       29.90      4.89 o 
  11   0   6        0.90       22.83      3.81 o 
 -12   1   6       24.61       28.31      6.80 o 
 -11   1   6        6.51       12.91     10.24 o 
 -10   1   6        0.46        1.83      3.85 o 
  -9   1   6        2.55       -0.50      1.60 o 
  -8   1   6      238.36      241.95      6.79 o 
  -7   1   6        7.47        9.27      2.09 o 
  -6   1   6      112.66       96.93      2.95 o 
  -5   1   6        2.66        1.16      0.90 o 
  -4   1   6       33.10       31.33      1.73 o 
  -3   1   6       66.70       75.57      1.83 o 
  -2   1   6       65.25       66.75      1.71 o 
  -1   1   6       47.35       49.75      1.41 o 
   0   1   6       64.76       57.90      1.84 o 
   1   1   6        0.47        0.43      0.59 o 
   2   1   6      128.98      151.13      2.57 o 
   3   1   6      140.88      145.47      2.26 o 
   4   1   6       37.92       40.30      1.40 o 
   5   1   6       11.90       12.48      1.03 o 
   6   1   6       10.02       13.34      1.18 o 
   7   1   6       82.47       80.81      2.55 o 
   8   1   6      111.65      114.21      3.69 o 
   9   1   6       10.10       12.99      3.96 o 
  10   1   6       21.42       15.77      2.74 o 
  11   1   6        5.91       28.27      3.99 o 
  12   1   6        0.70       56.72      4.71 o 
 -11   2   6        4.43        4.44      6.25 o 
 -10   2   6       13.64       26.03      5.02 o 
  -9   2   6        5.59        7.11      2.70 o 
  -8   2   6       45.13       45.05      3.40 o 
  -7   2   6       11.85       12.60      2.34 o 
  -6   2   6       17.70       18.64      2.43 o 
  -5   2   6       45.72       43.29      2.75 o 
  -4   2   6        5.42        6.22      1.10 o 
  -3   2   6      204.72      201.13      3.16 o 
  -2   2   6        5.86        6.34      0.80 o 
  -1   2   6       29.22       29.25      1.35 o 
   0   2   6       16.32       19.75      1.39 o 
   1   2   6      159.17      161.29      3.24 o 
   2   2   6        2.87        3.03      0.86 o 
   3   2   6      217.15      227.54      4.08 o 
   4   2   6        8.81        7.71      1.16 o 
   5   2   6       11.15       10.80      1.76 o 
   6   2   6      248.81      246.37      5.86 o 
   7   2   6       32.95       35.60      2.66 o 
   8   2   6        7.19        5.90      1.81 o 
   9   2   6       68.29       63.84      4.54 o 
  10   2   6        0.05       -0.70      2.72 o 
  11   2   6        2.74        1.45      2.31 o 
  -9   3   6       43.61       47.93      5.12 o 
  -8   3   6        3.04        5.30      2.82 o 
  -7   3   6        5.79        6.32      2.80 o 
  -6   3   6        6.40        4.01      1.64 o 
  -5   3   6      233.30      233.07      6.44 o 
  -4   3   6       82.17       66.39      4.80 o 
  -3   3   6       30.20       33.66      3.15 o 
  -2   3   6       16.43       13.85      1.40 o 
  -1   3   6       60.76       61.45      2.48 o 
   0   3   6      100.55       96.10      2.84 o 
   1   3   6        9.46       12.73      1.77 o 
   2   3   6       28.00       25.85      1.82 o 
   3   3   6      100.51      104.35      3.06 o 
   4   3   6      106.86       98.42      3.87 o 
   5   3   6       19.30       17.09      2.24 o 
   6   3   6       24.78       24.45      2.54 o 
   7   3   6       14.11       10.65      3.68 o 
   8   3   6        9.33       13.21      2.56 o 
   9   3   6        1.34       -1.73      2.72 o 
  10   3   6        3.56        3.81      3.08 o 
  -9   4   6        3.64        1.83      3.44 o 
  -8   4   6        2.36        2.12      2.72 o 
  -7   4   6        1.29        1.80      2.56 o 
  -6   4   6       28.01       28.83      4.19 o 
  -5   4   6      204.55      199.59      8.10 o 
  -4   4   6        1.35        4.39      2.72 o 
  -3   4   6       89.49       89.52      5.16 o 
  -2   4   6       11.10       10.96      2.34 o 
  -1   4   6        1.61        1.92      1.03 o 
   0   4   6       16.48       17.56      1.66 o 
   1   4   6        4.25        4.92      1.30 o 
   2   4   6       12.76       11.17      2.01 o 
   3   4   6       10.23       10.93      2.12 o 
   4   4   6        5.97        6.74      1.93 o 
   5   4   6        7.45        5.52      2.71 o 
   6   4   6        3.50        3.37      3.74 o 
   7   4   6       18.04       19.76      3.25 o 
   8   4   6        8.75        4.45      3.99 o 
  -6   5   6        1.43        1.67      2.58 o 
  -5   5   6        9.17       10.27      4.08 o 
  -4   5   6        9.85       12.76      4.62 o 
  -3   5   6        5.10        5.24      4.89 o 
  -2   5   6        7.49       10.69      2.61 o 
  -1   5   6       12.55       13.14      5.98 o 
   1   5   6       33.47       31.44      2.89 o 
   2   5   6        5.10        3.52      2.13 o 
   3   5   6        6.96        5.93      2.50 o 
   4   5   6       13.19        9.01      2.65 o 
   5   5   6       12.46        9.89      2.88 o 
 -12   1   7        0.45        3.44     12.50 o 
 -11   1   7        6.49       11.57      5.35 o 
 -10   1   7        6.09        3.52      4.70 o 
  -9   1   7        4.21        3.03      2.59 o 
  -8   1   7       13.75       16.95      2.68 o 
  -7   1   7      632.82      630.12     10.97 o 
  -6   1   7       16.04       13.71      1.56 o 
  -5   1   7       19.04       19.33      1.71 o 
  -4   1   7      101.64      104.50      2.92 o 
  -3   1   7      240.45      238.26      3.98 o 
  -2   1   7      200.81      212.55      3.13 o 
  -1   1   7       61.21       59.00      1.57 o 
   0   1   7       25.29       24.19      1.37 o 
   1   1   7       18.73       18.26      1.30 o 
   2   1   7       31.40       29.15      1.37 o 
   3   1   7      240.52      255.45      3.64 o 
   4   1   7       76.06       72.05      2.05 o 
   5   1   7      124.38      122.18      2.65 o 
   6   1   7       17.80       21.82      1.55 o 
   7   1   7      146.17      146.74      3.98 o 
   8   1   7        7.25       10.46      1.98 o 
   9   1   7       16.65       15.82      2.73 o 
  10   1   7       15.75       13.03      2.65 o 
  11   1   7        3.75       45.67      3.99 o 
 -11   2   7       15.25       22.93      7.34 o 
 -10   2   7        5.80        1.89      5.35 o 
  -9   2   7        6.77        8.02      2.36 o 
  -8   2   7       30.36       31.29      3.17 o 
  -7   2   7      158.81      152.93      5.46 o 
  -6   2   7       27.57       27.57      2.87 o 
  -5   2   7       19.71       20.73      2.23 o 
  -4   2   7       60.47       64.54      2.45 o 
  -3   2   7       22.14       22.10      1.58 o 
  -2   2   7       26.22       23.75      1.48 o 
  -1   2   7       14.29       11.48      1.23 o 
   0   2   7       12.96       12.03      1.26 o 
   1   2   7       80.59       81.91      2.50 o 
   2   2   7       20.59       22.38      1.80 o 
   3   2   7       36.53       33.96      1.84 o 
   4   2   7       21.29       22.00      1.70 o 
   5   2   7       52.75       50.01      2.89 o 
   6   2   7       15.02       17.34      2.18 o 
   7   2   7        9.33        9.95      1.89 o 
   8   2   7       28.97       31.93      2.88 o 
   9   2   7       42.03       37.07      3.53 o 
  10   2   7        0.24       -0.68      2.21 o 
 -10   3   7        1.07       -1.45      7.34 o 
  -9   3   7       13.79       18.92      4.00 o 
  -8   3   7        9.97       11.37      3.37 o 
  -7   3   7       13.92       12.69      3.12 o 
  -6   3   7       12.09       10.42      2.77 o 
  -5   3   7       12.63       20.11      3.15 o 
  -4   3   7      337.42      338.08      9.54 o 
  -3   3   7       39.37       40.49      3.48 o 
  -2   3   7       45.54       48.33      2.20 o 
  -1   3   7        2.70        0.51      0.89 o 
   0   3   7       10.29       11.04      1.43 o 
   1   3   7       19.67       23.54      2.25 o 
   2   3   7        2.10        2.30      1.05 o 
   3   3   7       21.97       21.96      1.80 o 
   4   3   7       37.42       33.51      2.68 o 
   5   3   7       45.67       39.86      2.82 o 
   6   3   7       13.17       11.27      3.28 o 
   7   3   7       18.06       17.49      2.83 o 
   8   3   7        4.29        2.53      2.22 o 
   9   3   7       12.09       12.17      3.62 o 
  -8   4   7        1.83        1.88      3.17 o 
  -7   4   7        7.91        9.67      3.24 o 
  -6   4   7       15.93       14.76      3.45 o 
  -5   4   7       27.71       26.81      3.92 o 
  -4   4   7       32.48       27.25      5.07 o 
  -3   4   7        2.64        1.21      1.73 o 
  -2   4   7       14.50       15.17      2.99 o 
  -1   4   7       10.29        8.43      1.61 o 
   0   4   7       16.86       15.61      1.77 o 
   1   4   7       61.80       57.66      2.65 o 
   2   4   7      106.97       88.22      3.88 o 
   3   4   7       39.85       41.03      3.11 o 
   4   4   7       18.30       17.64      2.63 o 
   5   4   7       20.69       22.44      3.92 o 
   6   4   7        1.69        3.97      3.41 o 
   7   4   7        0.28       -1.45      3.26 o 
   8   4   7       10.65       10.54      5.07 o 
  -5   5   7        7.42        6.84      2.77 o 
  -4   5   7       19.20       18.08      3.81 o 
  -3   5   7        5.33        6.48      2.51 o 
  -2   5   7        1.87       15.58      4.35 o 
  -1   5   7        4.01       20.27      9.88 o 
   1   5   7        9.46        8.99      2.42 o 
   2   5   7        6.59        4.45      2.30 o 
   3   5   7        7.63        4.45      2.35 o 
   4   5   7       11.52       13.77      3.53 o 
 -12   0   8        0.79        0.72      6.70 o 
 -11   0   8        9.38        8.70      7.25 o 
 -10   0   8       22.08       23.92      8.88 o 
  -9   0   8        2.18        1.09      5.80 o 
  -8   0   8        7.54       15.77      6.89 o 
  -7   0   8        5.79        0.82      1.70 o 
  -6   0   8      109.93      106.27      4.77 o 
  -5   0   8        1.40        0.61      1.64 o 
  -4   0   8       23.80       26.17      2.82 o 
  -3   0   8       23.48       25.85      2.55 o 
  -2   0   8      166.69      172.14      4.86 o 
  -1   0   8      518.91      535.67      6.85 o 
   0   0   8      399.26      417.30      5.85 o 
   1   0   8       97.30      100.16      3.62 o 
   2   0   8       38.99       42.18      1.98 o 
   3   0   8        4.49        3.56      1.00 o 
   4   0   8      181.60      183.14      4.22 o 
   5   0   8      223.32      227.91      5.54 o 
   6   0   8       99.76       99.34      3.47 o 
   7   0   8       25.54       30.39      2.81 o 
   8   0   8      156.69      175.41      5.57 o 
   9   0   8       22.72       23.20      4.17 o 
 -11   1   8        1.43        2.75      6.07 o 
 -10   1   8        4.88        1.42      4.25 o 
  -9   1   8        0.03       -0.64      2.50 o 
  -8   1   8       24.66       25.13      3.26 o 
  -7   1   8       26.94       21.85      2.89 o 
  -6   1   8      409.84      422.05      6.70 o 
  -5   1   8        9.71       13.82      1.66 o 
  -4   1   8      116.46      112.74      3.21 o 
  -3   1   8        6.26        7.64      1.03 o 
  -2   1   8      297.18      311.03      4.58 o 
  -1   1   8       22.64       27.44      1.59 o 
   0   1   8      155.18      150.83      3.55 o 
   1   1   8        2.79        2.61      0.84 o 
   2   1   8        0.32       -0.46      0.63 o 
   3   1   8       11.43        9.58      1.10 o 
   4   1   8        2.75        2.83      0.86 o 
   5   1   8        5.47        6.15      1.06 o 
   6   1   8       12.95       12.47      1.30 o 
   7   1   8        3.34        3.09      1.23 o 
   8   1   8       15.57       18.01      2.10 o 
   9   1   8       20.76       18.04      3.90 o 
  10   1   8       15.35        8.10      2.61 o 
 -11   2   8        2.21        2.90      2.90 o 
 -10   2   8       22.54       26.24      6.70 o 
  -9   2   8       27.84       26.99      4.10 o 
  -8   2   8        0.04        1.43      3.54 o 
  -7   2   8       38.04       44.02      3.31 o 
  -6   2   8      320.89      346.14      9.91 o 
  -5   2   8        6.59        4.88      2.31 o 
  -4   2   8        6.44        7.39      1.56 o 
  -3   2   8      445.95      454.84      6.01 o 
  -2   2   8        6.86        6.88      1.24 o 
  -1   2   8       31.73       32.02      1.83 o 
   0   2   8       10.01       10.93      1.33 o 
   1   2   8       20.15       24.20      2.51 o 
   2   2   8        8.55        9.13      1.32 o 
   3   2   8       33.52       40.64      2.05 o 
   4   2   8        2.26        2.74      1.11 o 
   5   2   8        4.66        6.23      1.37 o 
   6   2   8        3.34        3.88      2.07 o 
   7   2   8        0.49        2.09      1.51 o 
   8   2   8       15.88        9.95      2.61 o 
   9   2   8        4.58        1.15      2.54 o 
 -10   3   8        0.61       -0.21      7.61 o 
  -9   3   8        1.87        0.56      5.62 o 
  -8   3   8        0.97       -0.60      5.44 o 
  -7   3   8       26.14       25.89      4.03 o 
  -6   3   8       12.34       15.03      3.29 o 
  -5   3   8        4.51        4.06      2.38 o 
  -4   3   8       10.51        8.38      2.44 o 
  -3   3   8      433.16      420.55     10.57 o 
  -2   3   8       85.54       77.29      2.75 o 
  -1   3   8       59.00       60.24      3.35 o 
   0   3   8        2.70        2.93      1.15 o 
   1   3   8       58.89       52.86      2.45 o 
   2   3   8        2.76        4.13      1.24 o 
   3   3   8       32.88       31.98      2.09 o 
   4   3   8       31.33       27.05      2.65 o 
   5   3   8       33.48       33.72      2.79 o 
   6   3   8       16.77       19.66      3.65 o 
   7   3   8        0.45        2.91      4.32 o 
   8   3   8        4.70        5.96      2.78 o 
   9   3   8        3.82        4.17      3.26 o 
  -8   4   8        8.18        7.52      4.44 o 
  -7   4   8        8.47       10.57      3.40 o 
  -6   4   8        4.22        1.57      2.11 o 
  -5   4   8        1.86        1.18      2.31 o 
  -4   4   8       12.81       13.56      3.18 o 
  -3   4   8       58.78       54.03      4.27 o 
  -2   4   8        0.14        3.87      1.91 o 
  -1   4   8       12.26        9.06      2.54 o 
   0   4   8        8.38        4.50      1.46 o 
   1   4   8        5.70        4.42      1.47 o 
   2   4   8        6.23        6.11      2.29 o 
   3   4   8       18.77       15.65      2.41 o 
   4   4   8       12.57       11.42      2.99 o 
   5   4   8       28.05       18.04      3.07 o 
   6   4   8        7.80        6.30      2.65 o 
   7   4   8       16.72       11.20      2.94 o 
  -4   5   8        0.74        5.75      2.63 o 
  -3   5   8        0.61        5.53      5.80 o 
  -2   5   8        6.12       17.76      4.53 o 
  -1   5   8       19.48       38.42      5.07 o 
   0   5   8        9.20       27.91      3.81 o 
   1   5   8        9.94        0.98      2.81 o 
   2   5   8        8.30        4.35      3.81 o 
   3   5   8        5.96        1.09      3.81 o 
 -11   1   9        0.83        2.77      8.61 o 
 -10   1   9        0.63        1.00      3.87 o 
  -9   1   9        1.42       -0.54      2.31 o 
  -8   1   9       29.67       30.37      3.45 o 
  -7   1   9       21.40       19.11      2.84 o 
  -6   1   9        2.03        2.27      1.49 o 
  -5   1   9      279.13      288.69      6.25 o 
  -4   1   9       13.36       14.28      1.95 o 
  -3   1   9       35.26       32.14      1.81 o 
  -2   1   9      144.52      141.61      3.27 o 
  -1   1   9       76.27       83.20      2.57 o 
   0   1   9       26.70       27.18      1.67 o 
   1   1   9       14.36       15.90      1.42 o 
   2   1   9       10.24        9.64      1.10 o 
   3   1   9        3.92        4.20      0.94 o 
   4   1   9        3.43        2.70      1.22 o 
   5   1   9       71.82       72.18      2.39 o 
   6   1   9       13.77       14.37      1.43 o 
   7   1   9       14.16       15.12      1.70 o 
   8   1   9       16.08       16.93      2.10 o 
   9   1   9       72.33       75.84      4.39 o 
  10   1   9        2.22        1.85      2.35 o 
 -10   2   9        2.31        0.72      8.34 o 
  -9   2   9        3.34        1.61      8.06 o 
  -8   2   9        5.88        2.81      3.53 o 
  -7   2   9       91.00       79.31      6.52 o 
  -6   2   9       56.92       53.02      4.42 o 
  -5   2   9      236.35      240.88      8.05 o 
  -4   2   9       47.55       44.53      2.76 o 
  -3   2   9       27.48       27.14      2.00 o 
  -2   2   9      238.40      251.07      4.58 o 
  -1   2   9      185.48      177.02      3.86 o 
   0   2   9       11.59       11.66      1.65 o 
   1   2   9        3.35        4.47      1.13 o 
   2   2   9        1.21        1.18      1.05 o 
   3   2   9       10.06        9.87      1.49 o 
   4   2   9        6.50        3.55      1.24 o 
   5   2   9        2.96        2.41      1.16 o 
   6   2   9        0.44        0.19      1.23 o 
   7   2   9        0.03        0.76      2.31 o 
   8   2   9        0.74        1.81      3.44 o 
  -9   3   9       10.84       15.80      7.70 o 
  -8   3   9        0.10       -0.02      4.62 o 
  -7   3   9        2.01        1.61      2.81 o 
  -6   3   9        1.37        0.07      1.99 o 
  -5   3   9      113.42      110.53      5.99 o 
  -4   3   9        3.60        3.98      2.17 o 
  -3   3   9        1.27        4.89      2.31 o 
  -2   3   9      218.79      218.82      7.48 o 
  -1   3   9        9.65       10.92      1.65 o 
   0   3   9        5.93        6.37      1.52 o 
   1   3   9        0.94       -0.55      0.93 o 
   2   3   9       25.68       24.47      2.01 o 
   3   3   9        3.99        2.71      1.22 o 
   4   3   9        3.63        2.38      1.52 o 
   5   3   9        1.50        3.13      1.59 o 
   6   3   9        9.61        7.84      6.07 o 
   7   3   9        1.80        0.09      2.00 o 
   8   3   9        9.08        8.82      2.91 o 
  -7   4   9        1.50        3.58      4.53 o 
  -6   4   9        3.27        3.03      2.36 o 
  -5   4   9        4.95        6.76      2.68 o 
  -4   4   9       10.45       15.56      3.31 o 
  -3   4   9        7.16        8.05      3.53 o 
  -2   4   9        1.10        2.42      1.86 o 
  -1   4   9        1.21        4.73      3.53 o 
   0   4   9       10.38       10.48      1.86 o 
   1   4   9        0.47        1.42      1.14 o 
   2   4   9        8.23        9.12      2.68 o 
   3   4   9       19.28       24.45      4.22 o 
   4   4   9       15.50       14.89      2.91 o 
   5   4   9       22.81       18.63      3.99 o 
   6   4   9       12.04        6.34      4.35 o 
  -3   5   9        4.50        5.89      4.53 o 
  -2   5   9        4.52       17.94      4.35 o 
  -1   5   9        1.32        2.54      2.17 o 
   0   5   9        0.95       28.63      3.81 o 
   2   5   9       14.12        5.26      4.35 o 
 -11   0  10       15.78       10.87      8.52 o 
 -10   0  10        3.10        4.35      7.79 o 
  -9   0  10        4.50       -2.36      5.98 o 
  -8   0  10       10.00        1.99      6.52 o 
  -7   0  10       31.05       25.53      3.51 o 
  -6   0  10       75.86       69.20      4.58 o 
  -5   0  10        7.63        8.03      2.40 o 
  -4   0  10        5.76        6.52      2.41 o 
  -3   0  10        6.42        5.80      2.72 o 
  -2   0  10       80.43       78.10      5.26 o 
  -1   0  10       56.72       58.60      3.14 o 
   0   0  10       43.08       41.50      2.75 o 
   1   0  10      136.85      139.92      4.61 o 
   2   0  10        2.51        2.31      1.47 o 
   3   0  10       17.32       18.88      3.81 o 
   4   0  10       14.45       13.14      2.31 o 
   5   0  10        5.89        7.13      2.27 o 
   6   0  10       32.19       33.13      3.01 o 
   7   0  10       28.66       34.43      3.33 o 
   8   0  10        0.23       -1.08      1.72 o 
   9   0  10       10.81       12.87      3.81 o 
 -10   1  10        3.27       -7.07      7.25 o 
  -9   1  10        2.66        2.00      7.61 o 
  -8   1  10       18.23       16.92      3.49 o 
  -7   1  10       14.72       11.46      3.71 o 
  -6   1  10       10.45        6.43      1.82 o 
  -5   1  10       49.81       45.52      2.96 o 
  -4   1  10       10.83       15.21      2.19 o 
  -3   1  10       23.27       22.89      1.83 o 
  -2   1  10       21.68       22.98      2.17 o 
  -1   1  10      200.72      196.55      5.47 o 
   0   1  10      161.65      171.38      3.71 o 
   1   1  10        1.02        0.50      1.22 o 
   2   1  10       19.46       18.90      1.49 o 
   3   1  10       14.44       12.62      1.51 o 
   4   1  10       10.95       13.83      1.60 o 
   5   1  10        6.86        6.68      1.40 o 
   6   1  10       14.77       13.22      1.64 o 
   7   1  10        2.32        4.28      1.51 o 
   8   1  10        0.55        2.39      1.51 o 
   9   1  10        2.53        0.64      2.04 o 
  10   1  10        3.12       -2.72      3.26 o 
 -10   2  10        1.67        5.26      2.90 o 
  -9   2  10        7.37       13.31      7.16 o 
  -8   2  10        4.46        6.14      7.34 o 
  -7   2  10       12.99       16.83      4.44 o 
  -6   2  10        3.19        4.52      2.61 o 
  -5   2  10       29.92       31.19      3.91 o 
  -4   2  10      311.86      306.42      9.06 o 
  -3   2  10       10.10        9.82      1.54 o 
  -2   2  10       11.98       13.04      1.80 o 
  -1   2  10      497.75      491.13      6.87 o 
   0   2  10        0.59        1.61      1.15 o 
   1   2  10        5.07        5.08      1.27 o 
   2   2  10       33.32       31.67      2.11 o 
   3   2  10       29.39       28.95      2.15 o 
   4   2  10        7.20        9.64      1.57 o 
   5   2  10        0.88       -0.40      1.18 o 
   6   2  10        4.74        4.67      3.07 o 
   7   2  10        0.14        4.17      3.81 o 
   9   2  10        0.24       -0.29      2.25 o 
  -8   3  10        0.83        0.42      3.44 o 
  -7   3  10       21.03       20.61      4.14 o 
  -6   3  10       29.01       31.83      4.47 o 
  -5   3  10        2.34        2.46      1.97 o 
  -4   3  10       54.87       61.66      4.74 o 
  -3   3  10        9.64        4.04      2.17 o 
  -2   3  10       10.73        9.11      2.47 o 
  -1   3  10       82.38       72.92      2.90 o 
   0   3  10       42.88       43.29      2.62 o 
   1   3  10        2.07        1.84      1.24 o 
   2   3  10        0.22        0.81      1.16 o 
   3   3  10       27.41       23.15      2.55 o 
   4   3  10        1.89        3.71      3.27 o 
   5   3  10       20.80       17.94      2.96 o 
   6   3  10        7.64        6.81      2.41 o 
  -6   4  10        1.15        3.45      2.70 o 
  -5   4  10        5.09        7.47      3.02 o 
  -4   4  10       16.90       18.61      3.55 o 
  -3   4  10       14.02       14.08      3.81 o 
  -2   4  10        6.14        9.52      4.62 o 
  -1   4  10        2.50        3.57      3.44 o 
   0   4  10        2.15        4.03      3.27 o 
   1   4  10        4.31        4.96      3.03 o 
   2   4  10        0.75        1.71      4.16 o 
   3   4  10        1.70        5.06      5.04 o 
   6   4  10        5.44        9.97      3.81 o 
 -10   1  11        2.17      -12.50      8.34 o 
  -9   1  11        1.46        5.26      2.90 o 
  -8   1  11        2.33        1.94      4.80 o 
  -7   1  11        2.44       -0.68      5.71 o 
  -6   1  11       54.81       50.69      3.27 o 
  -5   1  11      100.92       90.18      4.60 o 
  -4   1  11        0.88       -0.88      1.47 o 
  -3   1  11       76.97       82.93      2.96 o 
  -2   1  11       15.74       16.23      1.71 o 
  -1   1  11       11.52       13.05      1.77 o 
   0   1  11      160.09      160.65      4.39 o 
   1   1  11        4.03        3.66      1.53 o 
   2   1  11        6.91        8.64      1.74 o 
   3   1  11        6.56        8.79      1.46 o 
   4   1  11        0.85        1.53      1.09 o 
   5   1  11        2.42        2.43      1.23 o 
   6   1  11        0.83       -0.11      1.12 o 
   7   1  11        9.84       11.81      1.96 o 
   8   1  11        2.78        4.94      2.15 o 
   9   1  11        1.24        1.27      2.31 o 
  -9   2  11        3.74        4.89      6.25 o 
  -8   2  11        1.80       -0.61      6.70 o 
  -7   2  11        1.03        0.92      3.53 o 
  -6   2  11        0.59       -0.42      3.08 o 
  -5   2  11       45.61       39.66      4.14 o 
  -4   2  11       27.78       25.09      2.97 o 
  -3   2  11       45.31       44.94      4.23 o 
  -2   2  11       59.17       62.53      2.72 o 
  -1   2  11       68.50       66.76      3.53 o 
   0   2  11      125.77      126.72      3.63 o 
   1   2  11      106.04      103.85      3.73 o 
   2   2  11        6.84        7.54      1.49 o 
   3   2  11        2.09        3.36      1.34 o 
   4   2  11       10.71        8.86      1.55 o 
   5   2  11        2.23        1.89      1.50 o 
   6   2  11        2.51        1.54      1.91 o 
   7   2  11        2.83        3.08      2.35 o 
   8   2  11        0.69        1.59      2.39 o 
  -8   3  11        0.77       -0.19      7.88 o 
  -7   3  11        2.10        3.63      6.16 o 
  -6   3  11        2.24        3.77      2.77 o 
  -5   3  11       15.78       10.98      3.24 o 
  -4   3  11        1.59        0.54      1.81 o 
  -3   3  11      118.07      115.62      6.05 o 
  -2   3  11        8.28        9.89      3.69 o 
  -1   3  11        9.48        9.53      2.22 o 
   0   3  11       26.36       20.21      2.29 o 
   1   3  11        4.93        2.84      1.56 o 
   2   3  11        6.78        8.06      2.30 o 
   3   3  11        2.25        3.23      1.37 o 
   4   3  11       12.70        8.48      2.52 o 
  -5   4  11       11.66       16.06      3.65 o 
  -4   4  11        3.61        6.87      2.77 o 
  -3   4  11        8.45       10.50      4.62 o 
  -2   4  11        3.40       20.47     11.51 o 
  -1   4  11        1.04       18.50     11.14 o 
   0   4  11        2.37        6.70      2.90 o 
   1   4  11        0.35       -1.20      1.48 o 
   2   4  11        5.36        1.18      4.26 o 
  -7   0  12        3.79        7.61      3.26 o 
  -6   0  12       24.02       20.30      4.35 o 
  -5   0  12      101.78       87.71      6.34 o 
  -4   0  12       71.40       58.71      5.62 o 
  -3   0  12       20.95       17.22      3.62 o 
  -2   0  12       35.98       27.73      4.71 o 
  -1   0  12       60.54       53.28      5.07 o 
   0   0  12       24.06       27.82      2.94 o 
   1   0  12      189.69      187.86      6.02 o 
   2   0  12       73.04       79.58      3.97 o 
   3   0  12       34.04       35.04      3.20 o 
   4   0  12        1.83        0.09      1.54 o 
   5   0  12        0.33        0.18      1.54 o 
   6   0  12        0.99       -0.82      1.67 o 
   7   0  12        1.64        0.28      2.36 o 
   8   0  12        0.39        0.93      4.44 o 
   9   0  12        1.46        3.08      2.90 o 
  -9   1  12        0.35        3.81      2.72 o 
  -8   1  12        0.18       -0.80      6.43 o 
  -7   1  12        0.56        1.81      2.72 o 
  -6   1  12       13.73       13.95      3.81 o 
  -5   1  12        1.16        2.43      1.96 o 
  -4   1  12        0.28        1.69      1.91 o 
  -3   1  12       18.06       21.06      2.88 o 
  -2   1  12       34.39       34.86      2.49 o 
  -1   1  12       33.58       35.57      3.13 o 
   0   1  12       56.90       58.62      3.87 o 
   1   1  12      120.31      115.93      3.94 o 
   2   1  12       11.82       13.43      1.93 o 
   3   1  12        0.42        0.34      1.18 o 
   4   1  12        3.18        2.69      1.67 o 
   5   1  12       13.76       15.82      1.80 o 
   6   1  12        0.78       -0.56      1.25 o 
   7   1  12        0.27        2.65      2.12 o 
   8   1  12        2.66        4.60      2.62 o 
  -8   2  12        5.05        0.82     10.06 o 
  -7   2  12        2.68        2.26      5.80 o 
  -6   2  12        0.94        1.76      2.56 o 
  -5   2  12        2.00        2.39      3.62 o 
  -4   2  12        2.27        1.69      1.81 o 
  -3   2  12        3.40        0.99      1.69 o 
  -2   2  12       51.41       54.70      3.67 o 
  -1   2  12        1.99        2.92      1.30 o 
   0   2  12        3.29        4.50      1.73 o 
   1   2  12       81.13       79.87      4.71 o 
   2   2  12        0.58        0.12      1.46 o 
   3   2  12        4.35        2.21      1.64 o 
   4   2  12       11.41       11.23      2.22 o 
   5   2  12       10.94        7.73      1.95 o 
   6   2  12       14.86       13.79      2.81 o 
   7   2  12        2.45        2.54      2.43 o 
   8   2  12        5.09        4.40      2.62 o 
  -7   3  12       29.03       35.96      5.03 o 
  -6   3  12        4.82        4.04      2.88 o 
  -5   3  12       16.67       15.37      3.81 o 
  -4   3  12       29.32       32.67      5.26 o 
  -3   3  12        9.75       16.55      7.97 o 
  -2   3  12       20.94       20.35      3.40 o 
  -1   3  12       14.31       13.76      2.05 o 
   0   3  12        5.79        4.91      1.73 o 
   1   3  12        2.32        2.89      1.64 o 
   2   3  12        8.23        7.91      1.94 o 
   3   3  12        4.38        2.11      1.85 o 
   6   3  12        2.91       -0.30      2.21 o 
  -4   4  12        5.91       12.33      3.44 o 
  -3   4  12        5.01       10.68      6.52 o 
  -2   4  12       33.69       46.73     10.78 o 
  -1   4  12       21.01       44.03      5.44 o 
   0   4  12        2.45        3.26      2.72 o 
   1   4  12        0.79       -0.28      2.37 o 
  -8   1  13        0.70        2.90      2.90 o 
  -7   1  13        2.62        4.17      3.08 o 
  -6   1  13        2.73        3.81      2.72 o 
  -5   1  13        5.99        5.32      2.37 o 
  -4   1  13       35.56       26.73      3.39 o 
  -3   1  13       72.96       63.93      4.17 o 
  -2   1  13        1.64        3.62      1.49 o 
  -1   1  13       51.63       47.69      2.89 o 
   0   1  13       38.60       41.36      3.47 o 
   1   1  13       35.79       36.09      2.81 o 
   2   1  13       60.74       58.65      3.14 o 
   3   1  13       13.41       11.48      2.09 o 
   4   1  13       11.08       12.85      1.80 o 
   5   1  13        7.30        7.89      2.14 o 
   6   1  13        1.30        1.95      1.53 o 
   7   1  13        2.59        3.68      1.68 o 
  -7   2  13        0.87       -1.86      5.07 o 
  -6   2  13        1.59       -0.83      4.98 o 
  -5   2  13        0.09        0.36      2.36 o 
  -4   2  13        4.90        5.80      2.43 o 
  -3   2  13        2.47        1.31      1.98 o 
  -2   2  13        4.28        4.18      2.00 o 
  -1   2  13        1.87        0.49      1.43 o 
   0   2  13        6.13        5.21      1.78 o 
   1   2  13        5.29        3.88      1.74 o 
   2   2  13        8.85        9.93      2.05 o 
   3   2  13        6.04        6.22      1.86 o 
   4   2  13       12.56        8.04      2.02 o 
   5   2  13        1.31       -0.06      1.64 o 
   6   2  13        3.84        0.39      2.13 o 
   7   2  13        1.26       -1.74      2.00 o 
  -6   3  13        6.69       10.84      5.07 o 
  -5   3  13        2.89        1.31      2.40 o 
  -4   3  13        4.55        7.83      2.63 o 
  -3   3  13        5.49        8.12      4.26 o 
  -2   3  13        1.37        6.87      3.50 o 
  -1   3  13       31.58       40.23      5.80 o 
   0   3  13       24.20       30.66      3.45 o 
   1   3  13       17.46       13.31      2.19 o 
   2   3  13        2.48        3.60      1.72 o 
   3   3  13        6.32        4.60      1.86 o 
   4   3  13        0.05       -2.51      1.94 o 
   5   3  13        0.95       -0.94      2.13 o 
  -7   0  14        0.66        2.72      3.26 o 
  -6   0  14        0.79        1.99      2.90 o 
  -5   0  14        8.45        4.89      3.26 o 
  -4   0  14       39.30       27.73      5.07 o 
  -3   0  14       40.30       44.76      6.16 o 
  -2   0  14       20.58       14.68      3.99 o 
  -1   0  14        3.25        2.90      3.08 o 
   0   0  14      128.06      120.87      7.61 o 
   1   0  14       69.88       72.82      8.70 o 
   2   0  14       73.18       69.70      4.16 o 
   3   0  14       84.32       90.37      4.67 o 
   4   0  14       13.60       13.84      2.68 o 
   5   0  14       13.93       16.65      2.86 o 
   6   0  14        8.64       10.12      2.52 o 
   7   0  14        2.36        4.80      2.35 o 
  -7   1  14        0.83        4.71      3.44 o 
  -6   1  14        9.06       12.87      4.17 o 
  -5   1  14        1.34       -0.27      1.85 o 
  -4   1  14        1.54       -0.91      1.92 o 
  -3   1  14       17.01       13.69      2.88 o 
  -2   1  14        2.09        5.14      1.94 o 
  -1   1  14        0.25        1.70      1.64 o 
   0   1  14        1.05        0.86      1.48 o 
   1   1  14        0.40        1.05      1.59 o 
   2   1  14        0.08       -0.40      1.46 o 
   3   1  14        5.00        3.68      1.85 o 
   4   1  14        0.37        0.21      1.63 o 
   5   1  14        0.82        1.76      2.28 o 
   6   1  14        1.89        4.96      1.94 o 
  -6   2  14        2.16        3.62      3.26 o 
  -5   2  14        4.08       10.69      3.99 o 
  -4   2  14        0.25       -1.81      2.36 o 
  -3   2  14        0.50        1.80      2.17 o 
  -2   2  14        7.77        7.53      2.07 o 
  -1   2  14        4.20        2.48      2.85 o 
   0   2  14        4.29        4.42      1.92 o 
   1   2  14        9.63       10.90      2.78 o 
   2   2  14        6.96        4.36      1.85 o 
   3   2  14        2.17       -0.17      1.88 o 
   4   2  14        0.19        0.99      1.81 o 
   5   2  14        2.13        0.93      2.24 o 
  -4   3  14        9.04       11.60      4.17 o 
  -3   3  14        4.23        5.44      3.08 o 
  -2   3  14        3.07        0.52      2.13 o 
  -1   3  14        1.62        1.86      2.11 o 
   0   3  14        1.37        0.61      1.86 o 
   1   3  14       11.17       11.70      2.37 o 
   2   3  14        1.42        2.22      1.82 o 
   3   3  14        0.87        3.15      1.91 o 
  -6   1  15        1.09        0.72      3.08 o 
  -5   1  15        1.19       -0.95      1.98 o 
  -4   1  15        0.61        0.45      2.13 o 
  -3   1  15        3.62        2.87      2.22 o 
  -2   1  15        9.50        7.83      3.08 o 
  -1   1  15       10.53       15.96      4.61 o 
   0   1  15        2.49        3.84      1.85 o 
   1   1  15       33.17       34.29      3.30 o 
   2   1  15       10.90       10.77      2.37 o 
   3   1  15       12.37       12.01      2.79 o 
   4   1  15        6.47        6.61      2.05 o 
   5   1  15        2.75        3.46      2.61 o 
  -5   2  15        0.22        7.25      3.81 o 
  -4   2  15        3.58        4.71      3.62 o 
  -3   2  15        0.79        0.28      2.72 o 
  -2   2  15        3.13        1.81      3.44 o 
  -1   2  15        6.87        7.34      3.27 o 
   0   2  15        7.26        7.34      2.11 o 
   1   2  15        1.85        2.64      1.79 o 
   2   2  15        4.47        7.38      2.06 o 
   3   2  15        4.92        3.25      1.95 o 
   4   2  15        0.22       -1.05      1.71 o 
  -5   0  16        1.52        2.90      3.44 o 
  -4   0  16        2.44        5.07      3.62 o 
  -3   0  16        3.49        2.54      3.62 o 
  -2   0  16        3.69        6.52      3.81 o 
  -1   0  16        0.91       -0.54      2.72 o 
   0   0  16        1.44        2.90      3.26 o 
   1   0  16        2.11        1.45      3.62 o 
   2   0  16       38.41       45.44      6.25 o 
   3   0  16        8.05       12.28      3.53 o 
   4   0  16       10.73       11.12      4.80 o 
  -4   1  16        2.96        2.59      2.48 o 
  -3   1  16        2.56        4.04      4.17 o 
  -2   1  16        5.16        7.46      2.75 o 
  -1   1  16        8.25        8.49      2.98 o 
   0   1  16        0.24        3.11      2.23 o 
   1   1  16        1.20        1.07      1.79 o 
   2   1  16       10.88       12.47      3.37 o 
   3   1  16        7.50        7.28      3.71 o 
  -2   2  16        7.34        8.39      2.94 o 
  -1   2  16        3.80        6.16      1.94 o 
   0   2  16        2.76        3.79      2.09 o 
   1   2  16        0.55        2.32      2.53 o 
                                                 
